# Supplementary material for: Insulin‐like growth factor 2 mRNA‐binding protein 2‐regulated alternative splicing of nuclear factor 1 C‐type causes excessive granulosa cell proliferation in polycystic ovary syndrome
Source: Cell Prolif. 2022 Mar 16;55(4):e13216. doi: 10.1111/cpr.13216 (PMC9055906; doi:10.1111/cpr.13216)
Supplement: Supplementary file 5 — Table S1 RT‐qPCR primers for gene expression qualification. [file CPR-55-e13216-s010.xlsx]

## Sheet: Sheet1
Table S1. RT-qPCR primers for gene expression qualification.
Gene	Primer	Sequence (5'-3')
GAPDH	Forward	CGGAGTCAACGGATTTGGTCGTAT
	Reverse	AGCCTTCTCCATGGTGGTGAAGAC
IGF2BP2	Forward	GCCGTCACCGCCGA
	Reverse	TCCATCCAACACCTCCCA
THEMIS2	Forward	CTGTCTTCCTCATCTCTGTA
THEMIS2-R	Reverse	AAGCCAAGTTCCCACATT
OASL	Forward	GAGTGATTGACAGGATGAGT
OASL-R	Reverse	GAAGAAAGGAGAGGCTCTG
FAM133B	Forward	CAAGCCAAAGTGTAGTCAAA
FAM133B-R	Reverse	AACCAGAGAAACAGCCATT
BCHE	Forward	CTATGGTGTACAGTGTTTCA
BCHE-R	Reverse	GCCTGGTTCAATTTCTTTCT
SATB2	Forward	CACATTGTTGATACCGCAAT
SATB2-R	Reverse	TTCTCTTGTAGTGCCTCTTG
MKNK2-M/AS	Forward	AGTTCACCTGGTACATTGG
MKNK2-M-R	Reverse	GGTCCTGCAGAGGTGGGACAGT
MKNK2-AS	Forward	TTTTCTGAAGGTGGGACAGT
TCOF1-M/AS-F	Reverse	GCATCAGAACCAATGTGG
TFDP1-M/AS	Forward	TGGGAAGGTGAACATTTGTA
TFDP1-M-R	Reverse	AATTAGACCGGCATCTTTTGCC
TFDP1-AS	Forward	CGCTTTAAAAGTATCTTTTGCC
MBD3-M/AS-F	Reverse	TGGTTGGAGGAGTCGTAG
MBD3-M	Forward	GGAGCGGAAGAGCCCGAGCGGG
MBD3-AS-R	Reverse	CAGACTGCTCTGCCCGAGCGGG
FN1-M/AS	Forward	TTCTTCATCAGTGCCAACA
FN1-M-R	Reverse	CGCCGAATGTAGGACAAGAAGC
FN1-AS	Forward	GGAAAAAGACAGGACAAGAAGC
PPAPDC1A-M/AS-F	Reverse	GGCTTCACGACGTTCTAC
NFIC-M/AS	Forward	CCGCTACCCACCTCATCTCAA
FN1-M-R	Reverse	GGAGAGTAGGCGGTCCAGGT
NFIC-AS	Forward	CCGCTACCCACCTCATCTCAA
PPAPDC1A-M/AS-F	Reverse	GATACCAGGACGGTCCAGGT
NFIC	Forward	ACTCTCCTCCCAAACTAGC
NFIC-R	Reverse	GATGGCGAACCTCTCTTG
FOSL2	Forward	CCTGAAGAGGAGGAGAAGC
FOSL2-R	Reverse	TGCAGCCAGCTTGTTCCT
VASP	Forward	AAGCTGAGAGTGGTCGAA
VASP-R	Reverse	GGCGTTCATCTCTTCCAT
NR5A1	Forward	ATTCCCACCCACAGAGAC
NR5A1-R	Reverse	CTAGGTGAACAGCAGGATG
