# Supplementary material for: Insulin‐like growth factor 2 mRNA‐binding protein 2‐regulated alternative splicing of nuclear factor 1 C‐type causes excessive granulosa cell proliferation in polycystic ovary syndrome
Source: Cell Prolif. 2022 Mar 16;55(4):e13216. doi: 10.1111/cpr.13216 (PMC9055906; doi:10.1111/cpr.13216)
Supplement: Supplementary file 6 — Table S2 Summary of sample names, description, the RNA‐seq sequencing information and mapping results in each sample [file CPR-55-e13216-s006.xlsx]

## Sheet: Table S2. Summary of sample nam
Table S2. Summary of sample names, description, the RNA-seq sequencing information and mapping results in each sample
Sample	Ctrl_1st	Ctrl_2nd	Ctrl_3rd	IGF2BP2_1st	IGF2BP2_2nd	IGF2BP2_3rd
Total reads	60802150	49884190	57954006	46206902	47676146	60447080
Total mapped	56821273(93.45%)	46673204(93.56%)	53822946(92.87%)	43421490(93.97%)	43950905(92.19%)	57580138(95.26%)
Total Uniquely mapped	44898171(79.02%)	41451922(88.81%)	46483019(86.36%)	37638637(86.68%)	37005930(84.2%)	52535816(91.24%)
Total Multiple mapped	11923102(20.98%)	5221282(11.19%)	7339927(13.64%)	5782853(13.32%)	6944975(15.8%)	5044322(8.76%)
Total Pairs	30401075	24942095	28977003	23103451	23838073	30223540
Total Uniquely Concordant Pairs	21641581(71.19%)	19899209(79.78%)	22420228(77.37%)	18173746(78.66%)	17829687(74.8%)	25309994(83.74%)
End1 reads	30401075	24942095	28977003	23103451	23838073	30223540
End1 mapped	28238521(92.89%)	23152820(92.83%)	26767671(92.38%)	21606401(93.52%)	21833750(91.59%)	28679577(94.89%)
End1 Uniquely mapped	22342756(79.12%)	20575985(88.87%)	23126834(86.4%)	18734030(86.71%)	18394871(84.25%)	26174098(91.26%)
End1 Multiple mapped	5895765(20.88%)	2576835(11.13%)	3640837(13.6%)	2872371(13.29%)	3438879(15.75%)	2505479(8.74%)
End2 reads	30401075	24942095	28977003	23103451	23838073	30223540
End2 mapped	28582752(94.02%)	23520384(94.3%)	27055275(93.37%)	21815089(94.42%)	22117155(92.78%)	28900561(95.62%)
End2 Uniquely mapped	22555415(78.91%)	20875937(88.76%)	23356185(86.33%)	18904607(86.66%)	18611059(84.15%)	26361718(91.22%)
End2 Multiple mapped	6027337(21.09%)	2644447(11.24%)	3699090(13.67%)	2910482(13.34%)	3506096(15.85%)	2538843(8.78%)
Splice reads	22530201(50.18%)	19239573(46.41%)	21372925(45.98%)	17200605(45.7%)	16768712(45.31%)	23949703(45.59%)
Nonsplice reads	22367970(49.82%)	22212349(53.59%)	25110094(54.02%)	20438032(54.3%)	20237218(54.69%)	28586113(54.41%)
