# Supplementary material for: Insulin‐like growth factor 2 mRNA‐binding protein 2‐regulated alternative splicing of nuclear factor 1 C‐type causes excessive granulosa cell proliferation in polycystic ovary syndrome
Source: Cell Prolif. 2022 Mar 16;55(4):e13216. doi: 10.1111/cpr.13216 (PMC9055906; doi:10.1111/cpr.13216)
Supplement: Supplementary file 7 — Table S3 Human genes detection level by different FPKM cut off [file CPR-55-e13216-s002.xlsx]

## Sheet: Mapped_normalized_reads_on_expr
Table S3. Human genes detection level by different FPKM cut off
Sample	Total genes in genome	Expressed genes(FPKM>0)(%)	Expressed genes(FPKM>=1)(%)
Ctrl_1st	60498	19371(32.02%)	10298(53.16%)
Ctrl_2nd	60498	17257(28.52%)	10334(59.88%)
Ctrl_3rd	60498	19399(32.07%)	10426(53.75%)
IGF2BP2_1st	60498	18082(29.89%)	9938(54.96%)
IGF2BP2_2nd	60498	17270(28.55%)	10057(58.23%)
IGF2BP2_3rd	60498	18122(29.95%)	9890(54.57%)
