# Supplementary material for: Insulin‐like growth factor 2 mRNA‐binding protein 2‐regulated alternative splicing of nuclear factor 1 C‐type causes excessive granulosa cell proliferation in polycystic ovary syndrome
Source: Cell Prolif. 2022 Mar 16;55(4):e13216. doi: 10.1111/cpr.13216 (PMC9055906; doi:10.1111/cpr.13216)
Supplement: Supplementary file 8 — Table S4 Mapping of clean reads on the reference genome [file CPR-55-e13216-s009.xlsx]

## Sheet: Table S6
Table S4 Mapping of clean reads on the reference genome
Sample	IGF2BP2_IP_1	IGF2BP2_IP_2	IGF2BP2_input_1	IGF2BP2_input_2
Total reads	44098992	49754547	58215977	60099967
Total mapped	26659137(60.45%)	27280172(54.83%)	40598323(69.74%)	43104789(71.72%)
Total Uniquely mapped	1678319(6.3%)	1335498(4.9%)	1363444(3.36%)	1474502(3.42%)
Total Multiple mapped	24980818(93.7%)	25944674(95.1%)	39234879(96.64%)	41630287(96.58%)
Splice reads	413066(24.61%)	307952(23.06%)	335430(24.6%)	329477(22.34%)
Nonsplice reads	1265253(75.39%)	1027546(76.94%)	1028014(75.4%)	1145025(77.66%)
rmdup reads	888158(52.92%)	874129(65.45%)	914727(67.09%)	988623(67.05%)
Sense reads	814865(91.75%)	818258(93.61%)	875732(95.74%)	940152(95.1%)
Antisense reads	73293(8.25%)	55871(6.39%)	38995(4.26%)	48471(4.9%)
