# Supplementary material for: Insulin‐like growth factor 2 mRNA‐binding protein 2‐regulated alternative splicing of nuclear factor 1 C‐type causes excessive granulosa cell proliferation in polycystic ovary syndrome
Source: Cell Prolif. 2022 Mar 16;55(4):e13216. doi: 10.1111/cpr.13216 (PMC9055906; doi:10.1111/cpr.13216)
Supplement: Supplementary file 9 — Table S5 Exons detection results in RNA‐seq data [file CPR-55-e13216-s003.xlsx]

## Sheet: Table S7
Table S5 Exons detection results in RNA-seq data
Sample	Detected_exon	AnnotatedExon	Ratio
Ctrl_1st	180305	367321	0.4909
Ctrl_2nd	139034	367321	0.3785
Ctrl_3rd	168927	367321	0.4599
IGF2BP2_1st	146165	367321	0.3979
IGF2BP2_2nd	131792	367321	0.3588
IGF2BP2_3rd	140120	367321	0.3815
Total	207635	367321	0.5653
