# Supplementary material for: Insulin‐like growth factor 2 mRNA‐binding protein 2‐regulated alternative splicing of nuclear factor 1 C‐type causes excessive granulosa cell proliferation in polycystic ovary syndrome
Source: Cell Prolif. 2022 Mar 16;55(4):e13216. doi: 10.1111/cpr.13216 (PMC9055906; doi:10.1111/cpr.13216)
Supplement: Supplementary file 10 — Table S6 Splicing_Junction_analysis_of_samples_from_RNA‐seq_data [file CPR-55-e13216-s011.xlsx]

## Sheet: Splicing_Junction_analysis_of_s
Table S6 Splicing_Junction_analysis_of_samples_from_RNA-seq_data
Sample	All_Junction	Novel_Junction	Known_Junction
Ctrl_1st	142020	27602	114418
Ctrl_2nd	87270	9302	77968
Ctrl_3rd	114418	16132	98286
IGF2BP2_1st	91615	11676	79939
IGF2BP2_2nd	80183	9483	70700
IGF2BP2_3rd	87495	11614	75881
Total	184073	54400	129673
