# Supplementary material for: Insulin‐like growth factor 2 mRNA‐binding protein 2‐regulated alternative splicing of nuclear factor 1 C‐type causes excessive granulosa cell proliferation in polycystic ovary syndrome
Source: Cell Prolif. 2022 Mar 16;55(4):e13216. doi: 10.1111/cpr.13216 (PMC9055906; doi:10.1111/cpr.13216)
Supplement: Supplementary file 11 — Table S7 All_known_AS_events_detected_from_all_samples [file CPR-55-e13216-s012.xlsx]

## Sheet: Table S8
Table S7 All_known_AS_events_detected_from_all_samples
Sample	knownAS(KAS)	AllAS	KAS%
Ctrl_1st	8977	20502	0.4379
Ctrl_2nd	4495	10762	0.4177
Ctrl_3rd	6689	15753	0.4246
IGF2BP2_1st	5174	12104	0.4275
IGF2BP2_2nd	4308	10043	0.429
IGF2BP2_3rd	4997	11723	0.4263
Total	11557	41182	0.2806
