# Supplementary material for: Insulin‐like growth factor 2 mRNA‐binding protein 2‐regulated alternative splicing of nuclear factor 1 C‐type causes excessive granulosa cell proliferation in polycystic ovary syndrome
Source: Cell Prolif. 2022 Mar 16;55(4):e13216. doi: 10.1111/cpr.13216 (PMC9055906; doi:10.1111/cpr.13216)
Supplement: Supplementary file 12 — Table S8 Novel_AS_events_detected_from_all_samples [file CPR-55-e13216-s007.xlsx]

## Sheet: Table S9 Novel_AS_events_detect
Table S8 Novel_AS_events_detected_from_all_samples
Sample	novel AS(NAS)	AllAS	NAS%
Ctrl_1st	11525	20502	0.5621
Ctrl_2nd	6267	10762	0.5823
Ctrl_3rd	9064	15753	0.5754
IGF2BP2_1st	6930	12104	0.5725
IGF2BP2_2nd	5735	10043	0.571
IGF2BP2_3rd	6726	11723	0.5737
Total	29625	41182	0.7194
